# Supplementary material for: Interactions between the Prophage 919TP and Its Vibrio cholerae Host: Implications of gmd Mutation for Phage Resistance, Cell Auto-Aggregation, and Motility
Source: Viruses. 2021 Nov 23;13(12):2342. doi: 10.3390/v13122342 (PMC8706939; doi:10.3390/v13122342)
Supplement: Supplementary file 1 [file viruses-13-02342-s001.zip]

Archive with 1 entries (1 files):
- viruses-1433917-supplementary.pdf
